# Supplementary material for: Prediction of novel precursor miRNAs using a context-sensitive hidden Markov model (CSHMM)
Source: BMC Bioinformatics. 2010 Jan 18;11(Suppl 1):S29. doi: 10.1186/1471-2105-11-S1-S29 (PMC3009500; doi:10.1186/1471-2105-11-S1-S29)
Supplement: Additional file 3 — Novel predicted miRNAs on Chromosome 19. This file contains 9 intergenic and 40 intronic novel miRNAs predicted by the CSHMM along with their respective CSHMM likelihood scores, EST matches, Drosha site prediction scores and MiPred scores. [file 1471-2105-11-S1-S29-S3.xls]

## Sheet: Sheet1
Intergenic novel
Novel ID	Location	CSHMM	EST match	Drosha site prediction		MIPred scores
		likelihood score		miRNA SVM score	microprocessor SVM score	Real/Pseudo	%age confidence
Jnu-hsa-mir-1	NT_011109[30848967..30863395](11580..11653)	0.243556	gi|80542520|dbj|DA529735.1|	0.68012	0.426826	pseudo
Jnu-hsa-mir-2	NT_011109[6573367..6781750](92430..92497)	0.260563	gi|47306191|gb|CN289777.1|	0.564091	0.102771	real	0.636
Jnu-hsa-mir-3	NT_011109[9536232..9576547](31360..31435)	0.255286	gi|2736882|gb|AA720747.1|	0.780004	0.164775	real	0.823
Jnu-hsa-mir-4	NT_011255[1184825..1188551](3520..3609)	0.24928	gi|68215150|emb|CR976835.1|	0.613184	0.0995635	real	0.654
Jnu-hsa-mir-5	NT_011255[1590278..1688747](41030..41155)	0.250374	gi|80965515|dbj|DA669156.1|	0.793421	0.239008	real	0.684
Jnu-hsa-mir-6	NT_011255[1991244..2011034](8660..8743)	0.24969	gi|19028814|gb|BM715556.1|	1.36483	0.0402416	real	0.613
Jnu-hsa-mir-7	NT_011255[6930858..6945883](14500..14569)	0.251577	gi|23286652|gb|BU620437.1|	0.549708	0.0525068	real	0.674
Jnu-hsa-mir-8	NT_011255[704319..737410](18570..18631)	0.241778	gi|10744867|gb|BF036770.1|	0.551939	-0.329391	real	0.589
Jnu-hsa-mir-9	NT_011295[13212613..13342538](80..163)	0.24475	gi|16522404|gb|BM008050.1|	0.524227	0.0821789	real	0.723
Intronic novel
Novel ID	Location	CSHMM	EST match	Drosha site prediction		MIPred scores
		likelihood score		miRNA SVM score	microprocessor SVM score	Real/Pseudo	%age confidence
Jnu-hsa-mir-10	NT_011109[12115948..12128512](2020..2095)	0.240466	gi|10342053|gb|BE887101.1|	1.01	-0.08	real	0.732
Jnu-hsa-mir-11	NT_011109[12638751..12642162](2800..2870)	0.248337	gi|83257700|dbj|DB349005.1|	0.69	-0.1	real	0.788
Jnu-hsa-mir-12	NT_011109[12978759..12979245](50..133)	0.251693	gi|27826804|emb|BX093966.1|	0.56	-0.04	real	0.74
Jnu-hsa-mir-13	NT_011109[13575539..13580677](600..682)	0.243522	gi|14425649|gb|BI019019.1|	0.59	0	real	0.741
Jnu-hsa-mir-14	NT_011109[14894947..14904753](9420..9489)	0.240542	gi|7113605|gb|AW500725.1|	0.54	-0.11	real	0.58
Jnu-hsa-mir-15	NT_011109[17759650..17761870](1860..1922)	0.258843	gi|12458857|gb|BG011048.1|	0.67	0.38	real	0.753
Jnu-hsa-mir-16	NT_011109[19998230..19999632](1140..1212)	0.271739	gi|46284343|emb|BX346254.2|	0.56	0.13	real	0.735
Jnu-hsa-mir-17	NT_011109[20267044..20272079](1300..1365)	0.25293	gi|11299257|gb|BF328509.1|	0.96	0.27	real	0.722
Jnu-hsa-mir-18	NT_011109[20274950..20286289](6750..6821)	0.242812	gi|80518866|dbj|DA646386.1|	0.62	0.1	real	0.742
Jnu-hsa-mir-19	NT_011109[21409594..21451471](25160..25237)	0.244475	gi|14408333|gb|BI004259.1|	0.58	0.59	pseudo
Jnu-hsa-mir-20	NT_011109[23630042..23631417](1050..1139)	0.247496	gi|12244949|gb|BF857205.1|	1.19	0.28	real	0.662
Jnu-hsa-mir-21	NT_011109[23769331..23771441](800..873)	0.240234	gi|154728991|emb|CU444579.1|	0.59	0.06	real	0.557
Jnu-hsa-mir-22	NT_011109[23790589..23791513](510..609)	0.2453	gi|82067299|dbj|DB045691.1|	0.52	-0.1	real	0.62
Jnu-hsa-mir-23	NT_011109[26950849..26952679](350..422)	0.269096	gi|21172294|gb|BQ433218.1|	0.92	0.17	real	0.805
Jnu-hsa-mir-24	NT_011109[27396994..27410157](12040..12110)	0.277213	gi|31446254|gb|CD514536.1|	1.53	0.28	real	0.724
Jnu-hsa-mir-25	NT_011109[28181321..28183845](1400..1483)	0.240393	gi|19140620|gb|BM792388.1|	0.98	0.13	pseudo
Jnu-hsa-mir-26	NT_011109[29444804..29452417](1450..1514)	0.261964	gi|78424441|dbj|DA061401.1|	1.03	0.23	real	0.761
Jnu-hsa-mir-27	NT_011109[31350987..31352929](620..708)	0.240361	gi|14165664|gb|BG818077.1|	0.67	0.52	real	0.606
Jnu-hsa-mir-28	NT_011109[5963977..5964369](130..221)	0.247287	gi|52189050|dbj|BP275318.1|	0.77	0.23	real	0.666
Jnu-hsa-mir-29	NT_011109[7140643..7152370](5270..5359)	0.243428	gi|47300692|gb|CN284278.1|	0.69	-0.05	real	0.745
Jnu-hsa-mir-30	NT_011109[7878539..7880199](60..156)	0.243242	gi|40678327|gb|CK430336.1|	0.92	-0.09	real	0.713
Jnu-hsa-mir-31	NT_011255[3478755..3484806](2480..2576)	0.244954	gi|11305720|gb|BF334972.1|	0.94	-0.18	real	0.766
Jnu-hsa-mir-32	NT_011255[3478755..3484806](5580..5655)	0.245205	gi|14078422|gb|BG767769.1|	0.63	-0.06	real	0.696
Jnu-hsa-mir-33	NT_011255[4250594..4251838](110..185)	0.264546	gi|31894678|gb|CD654913.1|	0.71	0	real	0.736
Jnu-hsa-mir-34	NT_011255[4373537..4382241](2700..2782)	0.244405	gi|2552741|gb|AA630130.1|	0.65	0.08	real	0.675
Jnu-hsa-mir-35	NT_011255[4441330..4441922](210..283)	0.241921	gi|34454740|gb|CF455084.1|	0.67	0.02	real	0.619
Jnu-hsa-mir-36	NT_011255[6151559..6152264](500..589)	0.254596	gi|10144572|gb|BE730478.1|	0.75	0.18	real	0.737
Jnu-hsa-mir-37	NT_011295[10057441..10116521](14850..14921)	0.245054	gi|1887677|gb|AA252697.1|	0.78	-0.19	pseudo
Jnu-hsa-mir-38	NT_011295[10057441..10116521](15160..15256)	0.245029	gi|18499651|gb|BM450611.1|	1	-0.27	real	0.782
Jnu-hsa-mir-39	NT_011295[10057441..10116521](49800..49877)	0.245665	gi|79138490|dbj|DA249468.1|	0.69	0.19	real	0.696
Jnu-hsa-mir-40	NT_011295[10145159..10148511](930..1044)	0.242705	gi|11304830|gb|BF334082.1|	0.55	-0.13	pseudo
Jnu-hsa-mir-41	NT_011295[4094607..4095749](980..1055)	0.240714	gi|47321348|gb|CN304934.1|	0.61	0.52	pseudo
Jnu-hsa-mir-42	NT_011295[5481024..5487747](1280..1356)	0.255996	gi|146060676|dbj|DC391459.1|	1.04	0.49	real	0.668
Jnu-hsa-mir-43	NT_011295[5481024..5491115](4650..4717)	0.257155	gi|146060676|dbj|DC391459.1|	0.91	0.24	real	0.663
Jnu-hsa-mir-44	NT_011295[5764694..5769955](4890..4967)	0.242884	gi|12236853|gb|BF849794.1|	0.62	-0.05	real	0.625
Jnu-hsa-mir-45	NT_011295[6067109..6068623](140..225)	0.252539	gi|4112012|gb|AI360391.1|	0.51	0.07	real	0.789
Jnu-hsa-mir-46	NT_011295[6630787..6637032](1310..1383)	0.247261	gi|14419815|gb|BI015744.1|	1.13	0.3	real	0.72
Jnu-hsa-mir-47	NT_011295[9233586..9234903](120..188)	0.24588	gi|46288925|emb|BX346321.2|	0.65	0.12	real	0.518
Jnu-hsa-mir-48	NT_077812[116051..120030](920..980)	0.261946	gi|5527789|gb|AI863682.1|	0.75	-0.01	real	0.703
Jnu-hsa-mir-49	NT_077812[572950..578635](3310..3375)	0.252005	gi|18667848|gb|BM504922.1|	0.5	-0.1	real	0.543
